# Supplementary material for: Mini-SEA: Validity and Normative Data for the French-Quebec Population Aged 50 Years and Above
Source: Arch Clin Neuropsychol. 2024 Jun 25;40(3):694–707. doi: 10.1093/arclin/acae051 (PMC12034523; doi:10.1093/arclin/acae051)
Supplement: Normative_data_mini-SEA_corrected_acae051 [file normative_data_mini-sea_corrected_acae051.xlsx]

## Sheet: Feuil1
		Mini-SEA
	Participant's caracteristics					Tests results
	Age		Years (50-89)			Faux Pas Test (/40)
	Sex		W=0 M=1			Facial Emotion Recognition Test (/35)
	Education		Years (7-21)			Mini-SEA total (/30) *			0
						* Mini-SEA total score = Faux Pas Test results converted on 15 + Ekman Faces Test results converted on 15
	Variable			Expected score	Z score
	Facial Emotion Recognition Test (n = 167)			30.344	-11.5596
	Mini-SEA total (n = 164)			25.373	-12.7824
	Faux Pas Test (n = 168)			short Faux Pas Test (n = 168)**
	Percentiles	Score		Percentiles	Score
	1	20.38		1	8
	2	22.38		2	11
	5	25		5	13
	10	26.9		10	14
	15	28		15	15
	25	30		25	18
	35	31		35	19
	45	32		45	19
	50	32		50	20
	55	33		55	20
	65	35		65	20
	75	36		75	21
	85	37		85	21
	90	38		90	21
	95	39		95	22
	98	40		98	22
	99	40		99	22
				** stories #1, 3, 4, 5 and 8 from the long Faux Pas Test
	Reference
	Mulet-Perreault, H., Landry, M., Laforce, R. Jr., Macoir, J., & Hudon, C. (2024). Mini-SEA: Validity and Normative Data for the French-Quebec Population Aged 50 Years and Over. Archives of Clinical Neuropsychology, 00, 1-14. https://doi.org/10.1093/arclin/acae051
